# Supplementary material for: Proteomic Analysis of Urinary Extracellular Vesicles Reveals a Role for the Complement System in Medullary Sponge Kidney Disease
Source: Int J Mol Sci. 2019 Nov 5;20(21):5517. doi: 10.3390/ijms20215517 (PMC6862015; doi:10.3390/ijms20215517)
Supplement: Supplementary file 1 [file ijms-20-05517-s001.zip]

Archive with 3 entries (3 files):
- Bruschi et al_Supplementary Table 1.docx
- Bruschi et al_Supplementary Table 2.docx
- Supplementary material_Bruschi et al_REVISED.pdf
